# Supplementary material for: Nutrigenomic Effects of White Rice and Brown Rice on the Pathogenesis of Metabolic Disorders in a Fruit Fly Model
Source: Molecules. 2023 Jan 5;28(2):532. doi: 10.3390/molecules28020532 (PMC9865196; doi:10.3390/molecules28020532)
Supplement: Supplementary file 1 [file molecules-28-00532-s001.zip]

Archive with 1 entries (1 files):
- molecules-1921726-supplementary.pdf
